# Supplementary material for: Measures of Agreement with Multiple Raters: Fréchet Variances and Inference
Source: Psychometrika. 2024 Jan 8;89(2):517–41. doi: 10.1007/s11336-023-09945-2 (PMC11164747; doi:10.1007/s11336-023-09945-2)
Supplement: Supplementary file 1 — (zip 5327 KB) [file 11336_2023_9945_MOESM1_ESM.zip]

Archive with 19 entries (19 files):
- agreeable.zip
- agreer.zip
- disaggregate.R
- example_arcsine_fisher_transform.R
- example_frechet_variance.R
- example_irregular_distribution.R
- fleiss_example.R
- fleiss1971.csv
- instructions.txt
- simulate_ci_functions.R
- simulate_ci_functions_g_wise.R
- simulate_ci_guessing_model.R
- simulate_ci_guessing_model_g_wise.R
- simulate_ci_normal_model.R
- simulate_jsm_true_value.R
- supplementary.zip
- verification.R
- verification_quad.R
- zapf_example.R
