# Supplementary material for: Measures of Agreement with Multiple Raters: Fréchet Variances and Inference
Source: Psychometrika. 2024 Jan 8;89(2):517–41. doi: 10.1007/s11336-023-09945-2 (PMC11164747; doi:10.1007/s11336-023-09945-2)
Supplement: Supplementary file 1 — (zip 5327 KB) [file 11336_2023_9945_MOESM1_ESM.zip › example_arcsine_fisher_transform.R]

s = c(0.90, 0.90, 0.90)
true_dist = rep(1,5) / 5
n_sim = 20

kappas = replicate(50000, {
  y = agreeable::simulate_jsm(
    n = n_sim,
    s = s,
    true_dist = true_dist,
    model = "bp")

  agreeable::cohen_kappa(y, weight = "quadratic", skip = TRUE)
})


pdf("figures/example_arcsine_fisher_transform.pdf")
par(mfrow = c(2, 2))
hist(kappas, xlab = expression(paste("Untransformed ", kappa[w])), main = NULL, breaks = 100, freq = FALSE)
hist(asin(kappas), xlab = expression(paste("Arcsine-transformed ", kappa[w])), main = NULL, breaks = 100, freq = FALSE)
hist(atanh(kappas), xlab = expression(paste("Fisher-transformed ", kappa[w])), main = NULL, breaks = 100, freq = FALSE)
dev.off()
