# Supplementary material for: Measures of Agreement with Multiple Raters: Fréchet Variances and Inference
Source: Psychometrika. 2024 Jan 8;89(2):517–41. doi: 10.1007/s11336-023-09945-2 (PMC11164747; doi:10.1007/s11336-023-09945-2)
Supplement: Supplementary file 1 — (zip 5327 KB) [file 11336_2023_9945_MOESM1_ESM.zip › example_frechet_variance.R]

x = rbind(
  c(1, 1, 2, 1, 1),
  c(1, 2, 3, 2, 2),
  c(2, 1, 1, 1, 1),
  c(2, 3, 4, 4, 5))

agreer::kappa(x, g = 5, disagreement = "absolute")

mus = apply(x, 2, median)
vs = sapply(seq_along(mus), function(i) mean(abs(x[, i] - mus[i])))
