# Supplementary material for: Measures of Agreement with Multiple Raters: Fréchet Variances and Inference
Source: Psychometrika. 2024 Jan 8;89(2):517–41. doi: 10.1007/s11336-023-09945-2 (PMC11164747; doi:10.1007/s11336-023-09945-2)
Supplement: Supplementary file 1 — (zip 5327 KB) [file 11336_2023_9945_MOESM1_ESM.zip › fleiss_example.R]

fleiss_table = function(g) {
  ci = round(rbind(agreer::kappa(agreer::dat.fleiss1971, type = "fleiss", disagreement = "nominal", g = g, fleiss_form = TRUE)$conf.int,
                   agreer::kappa(agreer::dat.fleiss1971, type = "fleiss", disagreement = "hubert", g = g, fleiss_form = TRUE)$conf.int), 3)

  est = round(rbind(agreer::kappa(agreer::dat.fleiss1971, type = "fleiss", disagreement = "nominal", g = g, fleiss_form = TRUE)$estimate,
                    agreer::kappa(agreer::dat.fleiss1971, type = "fleiss", disagreement = "hubert", g = g, fleiss_form = TRUE)$estimate), 3)

  cbind(ci, est)[, 1:3]
}

fleiss_table(2)
fleiss_table(3)
fleiss_table(6)
