# Supplementary material for: Measures of Agreement with Multiple Raters: Fréchet Variances and Inference
Source: Psychometrika. 2024 Jan 8;89(2):517–41. doi: 10.1007/s11336-023-09945-2 (PMC11164747; doi:10.1007/s11336-023-09945-2)
Supplement: Supplementary file 1 — (zip 5327 KB) [file 11336_2023_9945_MOESM1_ESM.zip › fleiss1971.csv]

depression	personality disorder	schizophrenia	neurosis	other
0	0	0	6	0
0	3	0	0	3
0	1	4	0	1
0	0	0	0	6
0	3	0	3	0
2	0	4	0	0
0	0	4	0	2
2	0	3	1	0
2	0	0	4	0
0	0	0	0	6
1	0	0	5	0
1	1	0	4	0
0	3	3	0	0
1	0	0	5	0
0	2	0	3	1
0	0	5	0	1
3	0	0	1	2
5	1	0	0	0
0	2	0	4	0
1	0	2	0	3
0	0	0	0	6
0	1	0	5	0
0	2	0	1	3
2	0	0	4	0
1	0	0	4	1
0	5	0	1	0
4	0	0	0	2
0	2	0	4	0
1	0	5	0	0
0	0	0	0	6
