# Supplementary material for: Measures of Agreement with Multiple Raters: Fréchet Variances and Inference
Source: Psychometrika. 2024 Jan 8;89(2):517–41. doi: 10.1007/s11336-023-09945-2 (PMC11164747; doi:10.1007/s11336-023-09945-2)
Supplement: Supplementary file 1 — (zip 5327 KB) [file 11336_2023_9945_MOESM1_ESM.zip › instructions.txt]

- agreeable.zip contains the agreeable package, which is used in most of the files.
- agreer.zip contains the agreer package, which is used in some of the files.
- You need to install the package to use it. You can do this using devtools and Rstudio.
- agreeable / agreer may or may not be on CRAN when you read this. If it is, do not download it from CRAN instead,
  as their interface have changed.
- You may need to call `library("agreeable")` or `library("agreer")` and / or source some of the files when
  running them.
- None of the scripts take very long time to run. It will all run in ~ 3 hours max, with
  the CI simulations taking the longest.
