# Supplementary material for: Measures of Agreement with Multiple Raters: Fréchet Variances and Inference
Source: Psychometrika. 2024 Jan 8;89(2):517–41. doi: 10.1007/s11336-023-09945-2 (PMC11164747; doi:10.1007/s11336-023-09945-2)
Supplement: Supplementary file 1 — (zip 5327 KB) [file 11336_2023_9945_MOESM1_ESM.zip › zapf_example.R]

#' Generate confidence intervals and sample estimates for the Zapf example.
#' @param g The g parameter.
#' @param type Type of chance agreement, 'cohen' or 'fleiss'.
#' @return Table of confidence limits and estimates.

zapf_table = function(g, type = "cohen") {
  ci = round(rbind(agreer::kappa(agreer::dat.zapf2016, type = type, disagreement = "nominal", g = g)$conf.int,
                   agreer::kappa(agreer::dat.zapf2016, type = type, disagreement = "absolute", g = g)$conf.int,
                   agreer::kappa(agreer::dat.zapf2016, type = type, disagreement = "quadratic", g = g)$conf.int,
                   agreer::kappa(agreer::dat.zapf2016, type = type, disagreement = "hubert", g = g)$conf.int), 3)
  colnames(ci) = c("0.05", "0.95")

  est = round(rbind(agreer::kappa(agreer::dat.zapf2016, type = type, disagreement = "nominal", g = g)$estimate,
                    agreer::kappa(agreer::dat.zapf2016, type = type, disagreement = "absolute", g = g)$estimate,
                    agreer::kappa(agreer::dat.zapf2016, type = type, disagreement = "quadratic", g = g)$estimate,
                    agreer::kappa(agreer::dat.zapf2016, type = type, disagreement = "hubert", g = g)$estimate), 3)

  cbind(ci, est)[, 1:3]
}


# These are the valus used in the paper.
zapf_table(2)
zapf_table(3)
zapf_table(4)
zapf_table(4, type = "fleiss")
